# Supplementary material for: A second-generation anchored genetic linkage map of the tammar wallaby (Macropus eugenii)
Source: BMC Genet. 2011 Aug 19;12:72. doi: 10.1186/1471-2156-12-72 (PMC3176194; doi:10.1186/1471-2156-12-72)
Supplement: Additional file 1 — Linkage maps. The overall, female and male linkage maps in tabular format, with additional information about the number of informative meioses and the number of alleles for each marker. [file 1471-2156-12-72-S1.XLS]

## Sheet: Sheet1
Chromosome	Marker Name	cM Location			No. Informative Meioses		No. Alleles
		overall	female	male	Male	Female	overall	female	male
1	KJW105	0	0	Naa	3	64	3	3	3
1	CACNG3	28.1	27.5	0	88	112	14	10	14
1	MeVIA2J8-594	52	49	Naa	16	19	2	2	2
1	G19-1	52	49	27.8	101	127	18	16	15
1	ASB7	66.1	60	45.9	85	94	15	12	14
1	PA593	70.9	61.8	56.2	104	112	4	4	4
1	KJW285	73.2	63.5	53.3	100	118	13	11	11
1	SFTPA1	104.3	98	84	77	102	13	12	12
1	P-HPRT3	112.2	106.4	Naa	61	88	4	3	4
1	MPI	116.9	Naa	95.2	74	0	2b	2	2
1	TCERG1L	132.8	127.2	110.3	89	104	13	11	10
1	T28-1	155.9	140.9	146	85	78	7	5	6
1	IL5	155.9	140.9	Naa	13	34	5	5	5
1	ODZ2	183.2	161	Naa	81	77	7	7	5
1	ME17	197.1	172.3	204.5	84	114	9	9	9
1	MeVIA1L6-488	201.5	173.1	214.1	99	123	24	21	21
1	MeVIA2O13-302	208	177.1	223.9	74	123	8	7	7
1	MeKba191O7-75495	210.7	179.6	229	82	85	9	9	7
1	KJW122	212.8	184.1	229	61	106	7	7	6
1	G16-1	216.9	190.3	228	101	118	12	11	10
1	LLP	221.3	197.2	230.2	84	47	2b	2	2
1	PB65	229.8	210.5	235.1	84	54	2b	2	2
1	MeVIA3H22-576	249	225.6	Naa	63	63	5	4	4
1	LPL	259.8	Naa	267.3	92	0	2b	2	2
1	ME28	263.4	237.9	271.1	65	109	17	10	16
1	MeVIA3C10-475	303.1	270.2	322.4	77	89	6	5	5
1	MeKba282N22-44716	306.1	272.5	326.4	95	107	15	13	13
1	MeKba526C2-33878	307.3	274.2	326.4	85	125	12	12	12
1	KJW208	312.9	277.5	335	89	104	10	10	9
1	Y148	321.2	287.5	341.4	100	123	10	10	6
2	PB15	0	Naa	0	91	0	2b	2	2
2	MeVIA3N11-345	20.9	0	21.1	93	118	9	8	7
2	T28-3	26.2	5.1	26.6	103	127	12	11	12
2	G31-3	28.9	7.7	Naa	0	115	12	12	0
2	KJW186	40.9	19	41.9	93	115	8	7	8
2	MeKba170K8-13193	51.9	28.6	54.4	77	102	8	8	7
2	MeVIA3F20-234_UPPER	56.3	32.4	59.8	87	103	6	6	5
2	Y112	60.2	37.2	62.6	100	118	17	10	16
2	PA595	83.5	58.5	88.5	97	126	18	15	15
2	T15-1	85.5	58.5	93.4	95	122	7	7	7
2	IGF2R	100.3	73	107.6	103	113	19	17	14
2	MeKba389E8-21049	103.8	78.3	111	72	86	8	6	8
2	DLL1	106.4	82.1	114.5	94	93	11	8	10
2	G15-4	109.3	82.1	114.5	46	91	9	7	8
2	Y175	126.8	95.8	138.8	78	106	11	7	10
2	PGK_9	134.1	Naa	147.4	85	0	2b	2	2
2	MeKba458L18-116052	139.3	105.7	153.9	81	117	15	13	15
2	MeKba337B13-128470	140.8	108.1	153.9	68	75	4	4	4
2	T4-2	149.3	123.4	161.4	98	113	16	13	13
2	TBX4	152.9	117.4	165.3	88	88	10	8	10
2	ATRX-1	152.9	117.4	165.3	92	110	15	10	13
2	ME27	152.9	117.4	165.3	44	52	2	2	2
2	ME16	155.3	119.7	170.8	87	106	15	11	13
2	MeKba206L23-25864	159.8	127.9	167.3	84	111	7	7	5
3	DNHD2	0	0	Naa	16	70	9	6	7
3	ADCY1	37.7	41.3	0	79	97	11	10	11
3	EEF2K	42.5	43.4	8.2	83	76	23	20	19
3	AM21	52.2	50.4	21	90	84	7	7	7
3	GABBR2	58.4	57.3	26.2	85	108	17	11	15
3	B123	62.8	63.2	28.8	88	118	11	8	9
3	MeKba472N21-102181	87.4	94.5	46.6	89	84	5	5	5
3	T47-2	98.8	103.2	60.9	144	110	5	5	4
3	MeVIA2C3-167	125.7	131.2	Naa	56	91	4	4	3
3	Y170	128.2	133.7	88.4	103	122	11	8	11
3	PB72	132.2	Naa	92.9	45	0	2b	2	2
3	LALBA	136.3	Naa	97.4	78	0	2b	2	2
3	HBB	140.6	Naa	102.1	70	0	2b	2	2
3	MeVIA3H17-399	153.2	152.5	116.4	79	80	7	6	7
3	MeKba60J17-8783	165.7	165.2	129.4	93	107	11	10	9
3	MeKba175L17-104075	171.5	171.2	136.7	93	121	10	7	9
3	MeKba182A19-136367	171.5	167.9	136.7	95	81	5	5	5
3	ME2	175.6	167.9	141.8	100	125	15	11	13
3	MeKba528O13-122762	175.6	171.2	Naa	0	27	4	4	3
3	MeVIA3M4-293	202.8	208.7	162	89	87	12	9	11
3	G16-2	230.5	234.6	190.1	20	87	10	9	9
4	MeVIA2J14-517	0	0	0	43	93	14	11	13
4	ME1	16.1	13.3	22.5	96	119	12	11	11
4	TNFRSF11A	22.7	19.8	31.7	101	110	21	15	19
4	PHPRT2	24.3	18.9	29.5	97	110	3	3	3
4	MeVIA3B3-434	26.2	23.4	29.5	71	85	4	4	3
4	CDH12	34.1	33.3	35.2	75	96	16	11	12
4	MeVIA1B5-253	39.3	37.5	42.4	91	106	13	10	12
4	G12-6	41.1	40.1	Naa	20	58	5	4	4
4	pDBB	43.1	Naa	45.1	88	0	2b	2	2
4	MeVIA3I8-498	57.6	60.3	55.3	94	122	22	18	19
4	G26-4	63.2	66.7	60.1	100	126	17	14	16
4	TTHY	69.6	76	62.9	78	76	10	9	8
4	T30-1	74.8	80.1	69.5	99	123	17	15	15
4	Y105	74.8	80.1	Naa	0	32	3	3	0
4	T3-1T	79.7	84.5	75.3	64	126	26	19	22
4	MeVIA3F20-234_LOWER	101.2	102.7	101.3	87	103	9	9	8
4	MeVIA1B23-391	101.7	103.6	101.3	89	107	8	8	8
4	B90	119.1	118.5	122.1	82	114	9	6	9
4	ME15	144.8	146.6	144.9	101	117	14	11	11
4	B87	145.3	146.6	145.9	99	118	6	5	6
4	PHPRT1	152.2	156.4	149.9	96	107	2	2	2
4	PA55	165.2	168.7	163.4	99	101	2	2	2
5	PTCHD1	0	0	0	94	111	16	14	13
5	KJW258	47.2	35	70	90	110	18	14	16
5	MeVIA1G15-185	63.9	55.7	82.5	97	105	18	10	17
5	CLDN18	80.1	72.3	98.5	62	89	9	8	8
5	FIAM	83.6	77.6	100.1	94	91	10	10	7
5	TF	91.5	Naa	108.9	83	0	2b	2	2
5	T19-1	128.6	108.2	158.3	100	116	20	15	19
5	KJW192	140.9	118.5	172.6	45	94	10	9	8
5	PA297	170.7	138.9	222.6	85	108	12	11	11
5	HPX	182.8	153.3	232.4	86	69	8	8	7
5	PB12	189.2	Naa	238.8	79	0	2b	2	2
5	T31-1	200.2	168.3	250.1	101	120	10	10	9
6	MeVIA2P1-275	0	0	Naa	51	61	5	5	4
6	KJW174	10.8	10.7	0	97	89	18	14	14
6	ZNF143	12.4	14.1	0	92	90	10	10	7
6	C4orf8	18.2	17.7	8.1	56	95	11	9	9
6	NOL14	20.1	18.9	10.9	87	94	16	14	15
6	T32-1	35.9	27.7	33.8	105	109	6	6	4
6	COL4A2	65	62.1	60.4	91	58	14	10	11
6	G20-2	72.5	66.2	69.6	101	119	14	11	12
6	T46-5	79.5	73.9	75.3	53	100	8	7	7
6	MYCBP2	91.6	85.9	Naa	71	42	7	7	6
6	MeVIA3L16-78	105.6	100	Naa	92	111	11	10	10
6	C2orf54	129.6	124.2	Naa	80	64	6	6	5
7	G31-1	0	0	0	103	119	8	6	6
7	CASA	6.9	Naa	4.8	61	0	2b	2	2
7	KJW175	15.2	18.5	10.8	94	122	12	11	11
7	KJW221	15.2	18.5	10.8	94	125	11	11	10
7	T10-1	20.7	26.5	12.3	84	121	11	11	10
7	MeVIA3G11-104	38.9	45.7	29.3	75	117	7	7	7
7	TSHR	62.2	67.1	55.2	97	97	15	12	12
7	NRXN3	62.9	68.2	Naa	83	98	6	5	6
7	ME14	66.3	73.2	57.2	102	122	17	15	13
7	T17-2	94.3	103.1	83.5	102	116	17	12	16
7	KJW220	107.9	109.9	Naa	7	58	4	4	4
7	NP	107.9	Naa	102.6	73	0	2b	2	2
X	AR	0	0	Naa	0	71	2b	2	0
X	RNR	0	0	Naa	0	73	2b	2	0
X	G6PD	0	0	Naa	0	71	2b	2	0
X	KJW281	0	0	Naa	0	100	6	6	0
X	KJW243	3.7	3.7	Naa	0	102	3	3	0
X	MEX34	6.6	6.6	Naa	0	104	4	4	0
X	MEX66	8.1	8.1	Naa	0	100	6	6	0
X	MEX70	9.7	9.7	Naa	0	103	7	7	0
X	MeKba598C23-22378	20	20	Naa	0	99	13	13	0
X	MeKba510M2-126695	30.1	30.1	Naa	0	91	14	14	0
X	HPRT	31.1	31.1	Naa	0	121	2	2	0
X	KJW117	33.2	33.2	Naa	0	89	22	22	0
X	XPCT-2	53.2	53.2	Naa	0	83	7	7	0
X	T47-1	64.6	64.6	Naa	0	121	13	13	0
X	MeKba494M2-50126	88.1	88.1	Naa	0	91	12	12	0
average allele number per locus							10.5725	8.21622	8.52632
Note:	marker names in bold are 1st generation markers
a	NA: not available. The marker is not available in one map as a result of no meiosis data available or excluded from the map during the map construction process as describled in the Result section.
b	Those markers are 1st generation markers genotyped by southen blot (McKenzie et al. 1993, 1994, 1996), thus showing very low number of alleles.
