# Supplementary material for: A second-generation anchored genetic linkage map of the tammar wallaby (Macropus eugenii)
Source: BMC Genet. 2011 Aug 19;12:72. doi: 10.1186/1471-2156-12-72 (PMC3176194; doi:10.1186/1471-2156-12-72)
Supplement: Additional file 2 — Comparison with the first-generation linkage map. A chromosome-by-chromosome comparison with the first-generation linkage map regarding the number of markers and map lengths. [file 1471-2156-12-72-S2.XLS]

## Sheet: Sheet1
Chromosome	1st map LGsa	1st map size (cM)	2nd map size (cM)	1st map marker no.	2nd map markers no.	Added marker no.	Added cM length
1	LG3b and LG9	122.7	321.1	10	30	20	198.4
2	LG1	176.5	159.8	12	24	12	-17
3	LG4 b	103.5	230.5	7	21	14	127
4	LG2	151.5	165.2	13	22	9	14
5	LG6	76.9	200.2	4	12	8	123
6	LG8	40.2	129.6	3	12	9	89
7	LG5	100.4	107.9	6	12	6	8
X	LG7 b	57.1	88.1	5	15	10	31
Overall		828.8	1402.4	60c	148	88 c	573.4
aLG: Linkage group identified and named in the 1st linkage map;
b These LGs are correctly assigned to chromosomes in the first linkage map;
c There were four markers from the first generation tammar wallaby linkage map study not assigned to any linkage group in the first map, and they have been allocated to linkage groups/chromosome in the current study. So the “added marker no.” includes those four first generation linkage map markers.
